# Supplementary material for: Automated genotyping of microsatellite loci from feces with high throughput sequences
Source: PLoS One. 2021 Oct 25;16(10):e0258906. doi: 10.1371/journal.pone.0258906 (PMC8544849; doi:10.1371/journal.pone.0258906)
Supplement: S1 File — (ZIP) [file pone.0258906.s001.zip]

Archive with 2 entries (2 files):
- S1_File.pdf
- Table S3.xlsx
