# Supplementary material for: Automated genotyping of microsatellite loci from feces with high throughput sequences
Source: PLoS One. 2021 Oct 25;16(10):e0258906. doi: 10.1371/journal.pone.0258906 (PMC8544849; doi:10.1371/journal.pone.0258906)
Supplement: S1 File — (ZIP) [file pone.0258906.s001.zip › Table S3.xlsx]

## Sheet: TableS3.Datatable_GLMM
Software	Feces	Locus	Proportion_genotyped	Genotyping_success	Mean_depth	w_genotypes	w_success
amplisas	5866	loc366	0.666667	0	73.8333	6	4
amplisas	5866	loc377	0.5	0	56.3333	6	3
amplisas	5866	loc410	0.333333	0	21.6667	6	2
amplisas	5866	loc466	0.666667	0.25	25	6	4
amplisas	5866	loc474	1	0.5	53	6	6
amplisas	5866	locAHT_H171	0.833333	0	160.333	6	5
amplisas	5866	locCPH2	1	0.5	46.8333	6	6
amplisas	5866	locCPH5	na	na	28.6667	na	na
amplisas	5866	locCPH6	0.833333	0	63.1667	6	5
amplisas	5866	locCPH7	0.833333	0.4	182.5	6	5
amplisas	5866	locVWF	1	1	264	6	6
amplisas	5866	locc2096	0.5	1	20.6667	6	3
amplisas	5866	locu109	0	na	20.5	6	na
amplisas	5866	locu140	0.833333	0	110.5	6	5
amplisas	5866	locu172	0.333333	0	51.6667	6	2
amplisas	5866	locu173	1	0	120.667	6	6
amplisas	5866	locu204	0.666667	0	77	6	4
amplisas	5866	locu225	0.833333	0.2	245.6	6	5
amplisas	5866	locu279	1	0	611.5	6	6
amplisas	5867	loc366	1	0	1754.33	6	6
amplisas	5867	loc377	1	0	1699.83	6	6
amplisas	5867	loc410	1	0	383.667	6	6
amplisas	5867	loc466	1	0	838.5	6	6
amplisas	5867	loc474	1	1	1282.67	6	6
amplisas	5867	locAHT_H171	1	1	1505.67	6	6
amplisas	5867	locCPH2	1	1	1082.33	6	6
amplisas	5867	locCPH5	1	0.833333	1011.33	6	6
amplisas	5867	locCPH6	1	0	1929	6	6
amplisas	5867	locCPH7	1	1	1975.83	6	6
amplisas	5867	locVWF	1	0.833333	3897.5	6	6
amplisas	5867	locc2096	1	1	417.167	6	6
amplisas	5867	locu109	1	0.833333	326.667	6	6
amplisas	5867	locu140	1	0.666667	5082.17	6	6
amplisas	5867	locu172	1	0.833333	959.667	6	6
amplisas	5867	locu173	1	1	1816	6	6
amplisas	5867	locu204	1	1	914.167	6	6
amplisas	5867	locu225	1	0	2471	6	6
amplisas	5867	locu279	1	0	5574.33	6	6
amplisas	5870	loc366	0.666667	0	93.3333	6	4
amplisas	5870	loc377	0.5	0	108.167	6	3
amplisas	5870	loc410	0.833333	0.6	44.3333	6	5
amplisas	5870	loc466	0.5	1	48.6667	6	3
amplisas	5870	loc474	1	0.5	134.667	6	6
amplisas	5870	locAHT_H171	1	0	245.333	6	6
amplisas	5870	locCPH2	1	0.833333	101.5	6	6
amplisas	5870	locCPH5	1	0.333333	82.1667	6	6
amplisas	5870	locCPH6	0.833333	0	134.5	6	5
amplisas	5870	locCPH7	0.833333	0.8	107.667	6	5
amplisas	5870	locVWF	1	1	171.833	6	6
amplisas	5870	locc2096	1	0.166667	53.3333	6	6
amplisas	5870	locu109	na	na	22.6667	na	na
amplisas	5870	locu140	1	0	238.333	6	6
amplisas	5870	locu172	0.833333	0	36.6667	6	5
amplisas	5870	locu173	1	0.333333	226.333	6	6
amplisas	5870	locu204	0.5	0	74.5	6	3
amplisas	5870	locu225	1	1	195	6	6
amplisas	5870	locu279	1	0.166667	739.333	6	6
amplisas	5871	loc366	0.666667	0.25	112.833	6	4
amplisas	5871	loc377	0.666667	0.75	117.5	6	4
amplisas	5871	loc410	0.833333	0.6	44	6	5
amplisas	5871	loc466	0.833333	0	67.6667	6	5
amplisas	5871	loc474	1	0.833333	143	6	6
amplisas	5871	locAHT_H171	1	0	265.333	6	6
amplisas	5871	locCPH2	1	0.666667	87.8333	6	6
amplisas	5871	locCPH5	0.833333	0	80.8333	6	5
amplisas	5871	locCPH6	1	0	115.167	6	6
amplisas	5871	locCPH7	0.833333	0	140.167	6	5
amplisas	5871	locVWF	1	0.833333	178.333	6	6
amplisas	5871	locc2096	1	0.333333	47	6	6
amplisas	5871	locu109	0.166667	0	40.8333	6	1
amplisas	5871	locu140	1	0	270.333	6	6
amplisas	5871	locu172	1	0	50.1667	6	6
amplisas	5871	locu173	1	0.5	235.833	6	6
amplisas	5871	locu204	0.666667	0	74.5	6	4
amplisas	5871	locu225	0.833333	0	128.8	6	5
amplisas	5871	locu279	1	0	839.167	6	6
amplisas	5873	loc366	0.833333	0.2	100	6	5
amplisas	5873	loc377	1	0	150	6	6
amplisas	5873	loc410	0.666667	0	42.8333	6	4
amplisas	5873	loc466	0.833333	0	85	6	5
amplisas	5873	loc474	0.833333	0	66	6	5
amplisas	5873	locAHT_H171	0.833333	0.6	284.5	6	5
amplisas	5873	locCPH2	0.833333	1	52.5	6	5
amplisas	5873	locCPH5	0.833333	0	109.167	6	5
amplisas	5873	locCPH6	0.833333	0	134.667	6	5
amplisas	5873	locCPH7	1	0.666667	252	6	6
amplisas	5873	locVWF	0.833333	0.2	313.667	6	5
amplisas	5873	locc2096	0.666667	1	38	6	4
amplisas	5873	locu109	0.166667	0	31	6	1
amplisas	5873	locu140	0.833333	0.8	330.5	6	5
amplisas	5873	locu172	0.666667	0	98.1667	6	4
amplisas	5873	locu173	1	0.333333	115	6	6
amplisas	5873	locu204	0.833333	0.4	102	6	5
amplisas	5873	locu225	0.833333	0	216.167	6	5
amplisas	5873	locu279	1	0	800.167	6	6
megasat	5866	loc366	0.666667	1	73.8333	6	4
megasat	5866	loc377	0.5	0.333333	56.3333	6	3
megasat	5866	loc410	0	na	21.6667	6	na
megasat	5866	loc466	0.166667	0	25	6	1
megasat	5866	loc474	0.166667	0	53	6	1
megasat	5866	locAHT_H171	0.833333	1	160.333	6	5
megasat	5866	locCPH2	0.833333	0.6	46.8333	6	5
megasat	5866	locCPH5	na	na	28.6667	na	na
megasat	5866	locCPH6	0.833333	0.8	63.1667	6	5
megasat	5866	locCPH7	0.5	0.666667	182.5	6	3
megasat	5866	locVWF	1	1	264	6	6
megasat	5866	locc2096	0.333333	0.5	20.6667	6	2
megasat	5866	locu109	0	na	20.5	6	na
megasat	5866	locu140	0.666667	0	110.5	6	4
megasat	5866	locu172	0.333333	1	51.6667	6	2
megasat	5866	locu173	1	1	120.667	6	6
megasat	5866	locu204	0.666667	1	77	6	4
megasat	5866	locu225	0.666667	0	245.6	6	4
megasat	5866	locu279	0.833333	0.8	611.5	6	5
megasat	5867	loc366	1	1	1754.33	6	6
megasat	5867	loc377	1	0.166667	1699.83	6	6
megasat	5867	loc410	1	0	383.667	6	6
megasat	5867	loc466	1	1	838.5	6	6
megasat	5867	loc474	1	0	1282.67	6	6
megasat	5867	locAHT_H171	1	1	1505.67	6	6
megasat	5867	locCPH2	1	1	1082.33	6	6
megasat	5867	locCPH5	1	1	1011.33	6	6
megasat	5867	locCPH6	1	1	1929	6	6
megasat	5867	locCPH7	1	0.833333	1975.83	6	6
megasat	5867	locVWF	1	1	3897.5	6	6
megasat	5867	locc2096	1	1	417.167	6	6
megasat	5867	locu109	1	1	326.667	6	6
megasat	5867	locu140	1	1	5082.17	6	6
megasat	5867	locu172	1	1	959.667	6	6
megasat	5867	locu173	1	1	1816	6	6
megasat	5867	locu204	1	0.833333	914.167	6	6
megasat	5867	locu225	1	1	2471	6	6
megasat	5867	locu279	1	1	5574.33	6	6
megasat	5870	loc366	0.666667	1	93.3333	6	4
megasat	5870	loc377	0.5	0.666667	108.167	6	3
megasat	5870	loc410	0.333333	1	44.3333	6	2
megasat	5870	loc466	0.5	0.333333	48.6667	6	3
megasat	5870	loc474	0.833333	0	134.667	6	5
megasat	5870	locAHT_H171	0.833333	1	245.333	6	5
megasat	5870	locCPH2	1	1	101.5	6	6
megasat	5870	locCPH5	0.833333	0.2	82.1667	6	5
megasat	5870	locCPH6	0.833333	0.8	134.5	6	5
megasat	5870	locCPH7	0.166667	1	107.667	6	1
megasat	5870	locVWF	1	1	171.833	6	6
megasat	5870	locc2096	0.833333	1	53.3333	6	5
megasat	5870	locu109	na	na	22.6667	na	na
megasat	5870	locu140	1	0.5	238.333	6	6
megasat	5870	locu172	0.333333	1	36.6667	6	2
megasat	5870	locu173	0.833333	0.6	226.333	6	5
megasat	5870	locu204	0.5	1	74.5	6	3
megasat	5870	locu225	1	0.5	195	6	6
megasat	5870	locu279	1	0.833333	739.333	6	6
megasat	5871	loc366	0.666667	1	112.833	6	4
megasat	5871	loc377	0.666667	0.75	117.5	6	4
megasat	5871	loc410	0.666667	0.5	44	6	4
megasat	5871	loc466	0.666667	0.75	67.6667	6	4
megasat	5871	loc474	1	0	143	6	6
megasat	5871	locAHT_H171	1	1	265.333	6	6
megasat	5871	locCPH2	1	1	87.8333	6	6
megasat	5871	locCPH5	0.5	0.666667	80.8333	6	3
megasat	5871	locCPH6	1	0.666667	115.167	6	6
megasat	5871	locCPH7	0.666667	0.25	140.167	6	4
megasat	5871	locVWF	1	1	178.333	6	6
megasat	5871	locc2096	0.833333	1	47	6	5
megasat	5871	locu109	0.166667	0	40.8333	6	1
megasat	5871	locu140	1	0.833333	270.333	6	6
megasat	5871	locu172	0.666667	1	50.1667	6	4
megasat	5871	locu173	0.833333	0.8	235.833	6	5
megasat	5871	locu204	0.666667	1	74.5	6	4
megasat	5871	locu225	0.833333	0.2	128.8	6	5
megasat	5871	locu279	0.833333	0.8	839.167	6	5
megasat	5873	loc366	0.833333	0.8	100	6	5
megasat	5873	loc377	0.5	0	150	6	3
megasat	5873	loc410	0.333333	0.5	42.8333	6	2
megasat	5873	loc466	0.833333	0.8	85	6	5
megasat	5873	loc474	0	na	66	6	na
megasat	5873	locAHT_H171	0.833333	0.4	284.5	6	5
megasat	5873	locCPH2	0.833333	0.6	52.5	6	5
megasat	5873	locCPH5	0.5	0.666667	109.167	6	3
megasat	5873	locCPH6	0.666667	1	134.667	6	4
megasat	5873	locCPH7	1	0.833333	252	6	6
megasat	5873	locVWF	0.833333	0.8	313.667	6	5
megasat	5873	locc2096	0.5	0.666667	38	6	3
megasat	5873	locu109	0.166667	0	31	6	1
megasat	5873	locu140	0.833333	0.4	330.5	6	5
megasat	5873	locu172	0.666667	1	98.1667	6	4
megasat	5873	locu173	0.833333	0.6	115	6	5
megasat	5873	locu204	0.833333	0.6	102	6	5
megasat	5873	locu225	0.833333	1	216.167	6	5
megasat	5873	locu279	1	0.5	800.167	6	6
chiimp	5866	loc366	0.666667	1	73.8333	6	4
chiimp	5866	loc377	0.5	0	56.3333	6	3
chiimp	5866	loc410	0.166667	0	21.6667	6	1
chiimp	5866	loc466	0.666667	0.5	25	6	4
chiimp	5866	loc474	0.833333	0.6	53	6	5
chiimp	5866	locAHT_H171	0.833333	0.4	160.333	6	5
chiimp	5866	locCPH2	1	0.5	46.8333	6	6
chiimp	5866	locCPH5	na	na	28.6667	na	na
chiimp	5866	locCPH6	0.833333	0.2	63.1667	6	5
chiimp	5866	locCPH7	0.666667	0.25	182.5	6	4
chiimp	5866	locVWF	1	1	264	6	6
chiimp	5866	locc2096	0.5	0.333333	20.6667	6	3
chiimp	5866	locu109	0.166667	0	20.5	6	1
chiimp	5866	locu140	0.833333	0	110.5	6	5
chiimp	5866	locu172	0.333333	0	51.6667	6	2
chiimp	5866	locu173	1	0	120.667	6	6
chiimp	5866	locu204	0.666667	1	77	6	4
chiimp	5866	locu225	0.833333	0.2	245.6	6	5
chiimp	5866	locu279	1	0	611.5	6	6
chiimp	5867	loc366	1	1	1754.33	6	6
chiimp	5867	loc377	1	0.166667	1699.83	6	6
chiimp	5867	loc410	1	0	383.667	6	6
chiimp	5867	loc466	1	0	838.5	6	6
chiimp	5867	loc474	1	1	1282.67	6	6
chiimp	5867	locAHT_H171	1	0.833333	1505.67	6	6
chiimp	5867	locCPH2	1	1	1082.33	6	6
chiimp	5867	locCPH5	1	0.666667	1011.33	6	6
chiimp	5867	locCPH6	1	0	1929	6	6
chiimp	5867	locCPH7	1	0.833333	1975.83	6	6
chiimp	5867	locVWF	1	1	3897.5	6	6
chiimp	5867	locc2096	1	1	417.167	6	6
chiimp	5867	locu109	1	1	326.667	6	6
chiimp	5867	locu140	1	0.833333	5082.17	6	6
chiimp	5867	locu172	1	0.833333	959.667	6	6
chiimp	5867	locu173	1	1	1816	6	6
chiimp	5867	locu204	1	1	914.167	6	6
chiimp	5867	locu225	1	1	2471	6	6
chiimp	5867	locu279	1	0	5574.33	6	6
chiimp	5870	loc366	1	0.666667	93.3333	6	6
chiimp	5870	loc377	0.5	0.333333	108.167	6	3
chiimp	5870	loc410	0.833333	0.8	44.3333	6	5
chiimp	5870	loc466	0.833333	0.8	48.6667	6	5
chiimp	5870	loc474	1	0.833333	134.667	6	6
chiimp	5870	locAHT_H171	1	0	245.333	6	6
chiimp	5870	locCPH2	1	0.833333	101.5	6	6
chiimp	5870	locCPH5	1	0.333333	82.1667	6	6
chiimp	5870	locCPH6	1	0	134.5	6	6
chiimp	5870	locCPH7	0.666667	0.25	107.667	6	4
chiimp	5870	locVWF	1	1	171.833	6	6
chiimp	5870	locc2096	1	0.833333	53.3333	6	6
chiimp	5870	locu109	na	na	22.6667	na	na
chiimp	5870	locu140	1	0	238.333	6	6
chiimp	5870	locu172	0.833333	0	36.6667	6	5
chiimp	5870	locu173	1	0.166667	226.333	6	6
chiimp	5870	locu204	0.5	1	74.5	6	3
chiimp	5870	locu225	1	1	195	6	6
chiimp	5870	locu279	1	0	739.333	6	6
chiimp	5871	loc366	0.666667	0.5	112.833	6	4
chiimp	5871	loc377	0.5	0	117.5	6	3
chiimp	5871	loc410	0.833333	0.4	44	6	5
chiimp	5871	loc466	0.833333	0.2	67.6667	6	5
chiimp	5871	loc474	1	1	143	6	6
chiimp	5871	locAHT_H171	1	0	265.333	6	6
chiimp	5871	locCPH2	1	0.666667	87.8333	6	6
chiimp	5871	locCPH5	0.833333	0	80.8333	6	5
chiimp	5871	locCPH6	1	0.166667	115.167	6	6
chiimp	5871	locCPH7	0.666667	0	140.167	6	4
chiimp	5871	locVWF	1	1	178.333	6	6
chiimp	5871	locc2096	1	1	47	6	6
chiimp	5871	locu109	0.166667	0	40.8333	6	1
chiimp	5871	locu140	1	0	270.333	6	6
chiimp	5871	locu172	1	0.333333	50.1667	6	6
chiimp	5871	locu173	1	0.333333	235.833	6	6
chiimp	5871	locu204	0.666667	1	74.5	6	4
chiimp	5871	locu225	0.833333	0.2	128.8	6	5
chiimp	5871	locu279	1	0	839.167	6	6
chiimp	5873	loc366	1	0.166667	100	6	6
chiimp	5873	loc377	1	0	150	6	6
chiimp	5873	loc410	0.5	0	42.8333	6	3
chiimp	5873	loc466	0.833333	0	85	6	5
chiimp	5873	loc474	0.833333	0	66	6	5
chiimp	5873	locAHT_H171	0.833333	0.2	284.5	6	5
chiimp	5873	locCPH2	0.833333	1	52.5	6	5
chiimp	5873	locCPH5	0.5	0	109.167	6	3
chiimp	5873	locCPH6	0.833333	0	134.667	6	5
chiimp	5873	locCPH7	1	0.666667	252	6	6
chiimp	5873	locVWF	0.833333	0.4	313.667	6	5
chiimp	5873	locc2096	0.5	1	38	6	3
chiimp	5873	locu109	0.166667	0	31	6	1
chiimp	5873	locu140	0.833333	0.8	330.5	6	5
chiimp	5873	locu172	0.666667	0	98.1667	6	4
chiimp	5873	locu173	1	0	115	6	6
chiimp	5873	locu204	0.833333	0.2	102	6	5
chiimp	5873	locu225	0.833333	0.8	216.167	6	5
chiimp	5873	locu279	1	0	800.167	6	6
micness	5866	loc366	0.833333	1	73.8333	6	5
micness	5866	loc377	0.666667	0.25	56.3333	6	4
micness	5866	loc410	0.833333	0.2	21.6667	6	5
micness	5866	loc466	0.666667	0.25	25	6	4
micness	5866	loc474	1	0.5	53	6	6
micness	5866	locAHT_H171	0.833333	0.2	160.333	6	5
micness	5866	locCPH2	1	0.5	46.8333	6	6
micness	5866	locCPH5	na	na	28.6667	na	na
micness	5866	locCPH6	0.833333	0.4	63.1667	6	5
micness	5866	locCPH7	1	0.333333	182.5	6	6
micness	5866	locVWF	0.833333	0.8	264	6	5
micness	5866	locc2096	0.666667	0.25	20.6667	6	4
micness	5866	locu109	0.333333	0	20.5	6	2
micness	5866	locu140	0.833333	0.2	110.5	6	5
micness	5866	locu172	0.333333	0	51.6667	6	2
micness	5866	locu173	1	1	120.667	6	6
micness	5866	locu204	0.666667	1	77	6	4
micness	5866	locu225	0.833333	0	245.6	6	5
micness	5866	locu279	1	1	611.5	6	6
micness	5867	loc366	1	1	1754.33	6	6
micness	5867	loc377	1	0	1699.83	6	6
micness	5867	loc410	1	1	383.667	6	6
micness	5867	loc466	1	0	838.5	6	6
micness	5867	loc474	1	1	1282.67	6	6
micness	5867	locAHT_H171	1	0.833333	1505.67	6	6
micness	5867	locCPH2	1	1	1082.33	6	6
micness	5867	locCPH5	1	1	1011.33	6	6
micness	5867	locCPH6	1	1	1929	6	6
micness	5867	locCPH7	1	1	1975.83	6	6
micness	5867	locVWF	1	0.833333	3897.5	6	6
micness	5867	locc2096	1	1	417.167	6	6
micness	5867	locu109	1	0.833333	326.667	6	6
micness	5867	locu140	1	1	5082.17	6	6
micness	5867	locu172	1	0	959.667	6	6
micness	5867	locu173	1	1	1816	6	6
micness	5867	locu204	1	1	914.167	6	6
micness	5867	locu225	1	1	2471	6	6
micness	5867	locu279	1	0	5574.33	6	6
micness	5870	loc366	1	0.666667	93.3333	6	6
micness	5870	loc377	1	0	108.167	6	6
micness	5870	loc410	0.833333	0.8	44.3333	6	5
micness	5870	loc466	0.833333	1	48.6667	6	5
micness	5870	loc474	1	0.833333	134.667	6	6
micness	5870	locAHT_H171	1	0	245.333	6	6
micness	5870	locCPH2	1	0.666667	101.5	6	6
micness	5870	locCPH5	1	0.666667	82.1667	6	6
micness	5870	locCPH6	1	1	134.5	6	6
micness	5870	locCPH7	1	0.5	107.667	6	6
micness	5870	locVWF	1	0.5	171.833	6	6
micness	5870	locc2096	1	1	53.3333	6	6
micness	5870	locu109	na	na	22.6667	na	na
micness	5870	locu140	1	0.833333	238.333	6	6
micness	5870	locu172	0.833333	0	36.6667	6	5
micness	5870	locu173	1	0.833333	226.333	6	6
micness	5870	locu204	0.833333	0.6	74.5	6	5
micness	5870	locu225	1	0.5	195	6	6
micness	5870	locu279	1	1	739.333	6	6
micness	5871	loc366	0.666667	0.5	112.833	6	4
micness	5871	loc377	1	0	117.5	6	6
micness	5871	loc410	0.833333	0.8	44	6	5
micness	5871	loc466	0.833333	0	67.6667	6	5
micness	5871	loc474	1	1	143	6	6
micness	5871	locAHT_H171	1	0	265.333	6	6
micness	5871	locCPH2	1	1	87.8333	6	6
micness	5871	locCPH5	1	1	80.8333	6	6
micness	5871	locCPH6	1	1	115.167	6	6
micness	5871	locCPH7	0.833333	0	140.167	6	5
micness	5871	locVWF	1	0.833333	178.333	6	6
micness	5871	locc2096	1	1	47	6	6
micness	5871	locu109	0.666667	0	40.8333	6	4
micness	5871	locu140	1	1	270.333	6	6
micness	5871	locu172	1	0.166667	50.1667	6	6
micness	5871	locu173	1	1	235.833	6	6
micness	5871	locu204	0.666667	1	74.5	6	4
micness	5871	locu225	0.833333	0	128.8	6	5
micness	5871	locu279	1	0.5	839.167	6	6
micness	5873	loc366	1	0.5	100	6	6
micness	5873	loc377	1	0.333333	150	6	6
micness	5873	loc410	0.833333	0	42.8333	6	5
micness	5873	loc466	0.833333	0	85	6	5
micness	5873	loc474	1	0.5	66	6	6
micness	5873	locAHT_H171	1	0.333333	284.5	6	6
micness	5873	locCPH2	0.833333	1	52.5	6	5
micness	5873	locCPH5	0.833333	0.2	109.167	6	5
micness	5873	locCPH6	0.833333	1	134.667	6	5
micness	5873	locCPH7	1	0.666667	252	6	6
micness	5873	locVWF	0.833333	0.8	313.667	6	5
micness	5873	locc2096	0.833333	0.6	38	6	5
micness	5873	locu109	0.666667	0	31	6	4
micness	5873	locu140	1	0.333333	330.5	6	6
micness	5873	locu172	0.666667	0	98.1667	6	4
micness	5873	locu173	1	0.666667	115	6	6
micness	5873	locu204	0.833333	0.6	102	6	5
micness	5873	locu225	0.833333	0.8	216.167	6	5
